# Supplementary material for: An open-source software for building and simulating ordinary differential equation models in biology
Source: PLoS One. 2025 Aug 26;20(8):e0329148. doi: 10.1371/journal.pone.0329148 (PMC12380267; doi:10.1371/journal.pone.0329148)
Supplement: S1 Data — (ZIP) [file pone.0329148.s001.zip]

Archive with 4 entries (4 files):
- sir_plosone.json
- supporting_information.pdf
- supporting_information.tex
- sir_plosone.py
