# Supplementary material for: An open-source software for building and simulating ordinary differential equation models in biology
Source: PLoS One. 2025 Aug 26;20(8):e0329148. doi: 10.1371/journal.pone.0329148 (PMC12380267; doi:10.1371/journal.pone.0329148)
Supplement: S1 Data — (ZIP) [file pone.0329148.s001.zip › sir_plosone.json]

{
  "metadata": {
    "name": "",
    "type": "ode",
    "start_time": 0.0,
    "delta_time": 0.01,
    "end_time": 50.0,
    "positions": {
      "E": {
        "x": 203.0,
        "y": 870.0
      },
      "E eq": {
        "x": 1159.0,
        "y": 978.0
      },
      "E ode": {
        "x": 1310.0,
        "y": 984.0
      },
      "I": {
        "x": 190.0,
        "y": 355.0
      },
      "I death": {
        "x": 969.0,
        "y": 445.0
      },
      "I eq": {
        "x": 1230.0,
        "y": 509.0
      },
      "I ode": {
        "x": 1543.0,
        "y": 599.0
      },
      "Pathogen death": {
        "x": 930.0,
        "y": 884.0
      },
      "R": {
        "x": 187.0,
        "y": 712.0
      },
      "R death": {
        "x": 547.0,
        "y": 726.0
      },
      "R eq": {
        "x": 944.0,
        "y": 691.0
      },
      "R ode": {
        "x": 1084.0,
        "y": 727.0
      },
      "S": {
        "x": 182.0,
        "y": 204.0
      },
      "S eq": {
        "x": 889.0,
        "y": 15.0
      },
      "S ode": {
        "x": 1231.0,
        "y": 113.0
      },
      "S_death": {
        "x": 493.0,
        "y": -135.0
      },
      "Transmission": {
        "x": 516.0,
        "y": 966.0
      },
      "b": {
        "x": 669.0,
        "y": -82.0
      },
      "bd": {
        "x": 203.0,
        "y": 86.0
      },
      "be": {
        "x": 186.0,
        "y": 538.0
      },
      "c": {
        "x": 691.0,
        "y": 843.0
      },
      "g": {
        "x": 847.0,
        "y": 265.0
      },
      "infection": {
        "x": 562.0,
        "y": 181.0
      },
      "infection_free_pathogen": {
        "x": 530.0,
        "y": 484.0
      },
      "n": {
        "x": 205.0,
        "y": -42.0
      },
      "p": {
        "x": 225.0,
        "y": 1026.0
      },
      "recover": {
        "x": 1105.0,
        "y": 306.0
      }
    },
    "extension_files": [
    ]
  },
  "arguments": [
    {
      "name": "S_death",
      "operation": "*",
      "style": "Infixed",
      "composition": [
        {
          "name": "n",
          "contribution": "+"
        },
        {
          "name": "S",
          "contribution": "+"
        }
      ]
    },
    {
      "name": "infection",
      "operation": "*",
      "style": "Infixed",
      "composition": [
        {
          "name": "bd",
          "contribution": "+"
        },
        {
          "name": "S",
          "contribution": "+"
        },
        {
          "name": "I",
          "contribution": "+"
        }
      ]
    },
    {
      "name": "c",
      "value": 1.0
    },
    {
      "name": "I death",
      "operation": "*",
      "style": "Infixed",
      "composition": [
        {
          "name": "n",
          "contribution": "+"
        },
        {
          "name": "I",
          "contribution": "+"
        }
      ]
    },
    {
      "name": "bd",
      "value": 0.01
    },
    {
      "name": "E eq",
      "operation": "+",
      "style": "Infixed",
      "composition": [
        {
          "name": "Transmission",
          "contribution": "+"
        },
        {
          "name": "Pathogen death",
          "contribution": "-"
        }
      ]
    },
    {
      "name": "p",
      "value": 0.1
    },
    {
      "name": "Pathogen death",
      "operation": "*",
      "style": "Infixed",
      "composition": [
        {
          "name": "c",
          "contribution": "+"
        },
        {
          "name": "E",
          "contribution": "+"
        }
      ]
    },
    {
      "name": "S",
      "value": 1000.0
    },
    {
      "name": "R",
      "value": 0.0
    },
    {
      "name": "R death",
      "operation": "*",
      "style": "Infixed",
      "composition": [
        {
          "name": "n",
          "contribution": "+"
        },
        {
          "name": "R",
          "contribution": "+"
        }
      ]
    },
    {
      "name": "Transmission",
      "operation": "*",
      "style": "Infixed",
      "composition": [
        {
          "name": "p",
          "contribution": "+"
        },
        {
          "name": "I",
          "contribution": "+"
        }
      ]
    },
    {
      "name": "infection_free_pathogen",
      "operation": "*",
      "style": "Infixed",
      "composition": [
        {
          "name": "be",
          "contribution": "+"
        },
        {
          "name": "S",
          "contribution": "+"
        },
        {
          "name": "E",
          "contribution": "+"
        }
      ]
    },
    {
      "name": "E",
      "value": 0.0
    },
    {
      "name": "S eq",
      "operation": "+",
      "style": "Infixed",
      "composition": [
        {
          "name": "b",
          "contribution": "+"
        },
        {
          "name": "infection",
          "contribution": "-"
        },
        {
          "name": "infection_free_pathogen",
          "contribution": "-"
        },
        {
          "name": "S_death",
          "contribution": "-"
        }
      ]
    },
    {
      "name": "be",
      "value": 0.01
    },
    {
      "name": "g",
      "value": 6.0
    },
    {
      "name": "R eq",
      "operation": "+",
      "style": "Infixed",
      "composition": [
        {
          "name": "recover",
          "contribution": "+"
        },
        {
          "name": "R death",
          "contribution": "-"
        }
      ]
    },
    {
      "name": "n",
      "value": 0.1
    },
    {
      "name": "I",
      "value": 1.0
    },
    {
      "name": "b",
      "value": 100.0
    },
    {
      "name": "I eq",
      "operation": "+",
      "style": "Infixed",
      "composition": [
        {
          "name": "infection",
          "contribution": "+"
        },
        {
          "name": "infection_free_pathogen",
          "contribution": "+"
        },
        {
          "name": "recover",
          "contribution": "-"
        },
        {
          "name": "I death",
          "contribution": "-"
        }
      ]
    },
    {
      "name": "recover",
      "operation": "*",
      "style": "Infixed",
      "composition": [
        {
          "name": "g",
          "contribution": "+"
        },
        {
          "name": "I",
          "contribution": "+"
        }
      ]
    }
  ],
  "equations": [
    {
      "name": "S ode",
      "operates_on": "S",
      "argument": "S eq",
      "contribution": "+"
    },
    {
      "name": "E ode",
      "operates_on": "E",
      "argument": "E eq",
      "contribution": "+"
    },
    {
      "name": "I ode",
      "operates_on": "I",
      "argument": "I eq",
      "contribution": "+"
    },
    {
      "name": "R ode",
      "operates_on": "R",
      "argument": "R eq",
      "contribution": "+"
    }
  ]
}
