# Supplementary material for: An open-source software for building and simulating ordinary differential equation models in biology
Source: PLoS One. 2025 Aug 26;20(8):e0329148. doi: 10.1371/journal.pone.0329148 (PMC12380267; doi:10.1371/journal.pone.0329148)
Supplement: S1 Data — (ZIP) [file pone.0329148.s001.zip › supporting_information.tex]

\documentclass[10pt,letterpaper]{article}
\usepackage{graphicx} % Required for inserting images
\usepackage{algorithmic}
\usepackage{algorithm}

\usepackage{listings}
\lstdefinelanguage{json}{
    basicstyle=\normalfont\ttfamily,
    commentstyle=\color{eclipseStrings}, % style of comment
    stringstyle=\color{eclipseKeywords}, % style of strings
    showstringspaces=false,
    breaklines=true,
    %frame=lines,
    % backgroundcolor=\color{gray}, %only if you like
    string=[s]{"}{"},
    comment=[l]{:\ "},
    morecomment=[l]{:"}
}

\lstset{
  % everything between (* *) is a latex command
  escapeinside={(*}{*)},
  %
  language=json,
  %
  showstringspaces=false,
  %
  extendedchars=true,
  %
  basicstyle=\footnotesize\ttfamily,
  %
  commentstyle=\slshape,
  %
  % default: \rmfamily
  stringstyle=\ttfamily,
  %
  breaklines=true,
  %
  breakatwhitespace=true,
  %
  % alternative: fixed
  columns=flexible,
  %
  %numbers=left,
  %
  %numberstyle=\tiny,
  %
  basewidth=.5em,
  %
  xleftmargin=.5cm,
  %
  % aboveskip=0mm,
  %
  % belowskip=0mm,
  %
  captionpos=b
}

%\title{Supporting information}
%\author{alexbprr}
\date{}

\begin{document}

%\maketitle

\section*{Supporting information}

\paragraph*{S1 Listing.}
\label{appendix:ir}
{\bf IR generated for the Extended SIR model}

\begin{lstlisting}[label=ri:sir][H]
{
  {
  "metadata": {
    "name": "",
    "type": "ode",
    "start_time": 0.0,
    "delta_time": 0.01,
    "end_time": 50.0,
    "positions": {
      "E": {
        "x": 203.0,
        "y": 870.0
      },
      "E eq": {
        "x": 1159.0,
        "y": 978.0
      },
      "E ode": {
        "x": 1310.0,
        "y": 984.0
      },
      "I": {
        "x": 190.0,
        "y": 355.0
      },
      "I death": {
        "x": 969.0,
        "y": 445.0
      },
      "I eq": {
        "x": 1230.0,
        "y": 509.0
      },
      "I ode": {
        "x": 1543.0,
        "y": 599.0
      },
      "Pathogen death": {
        "x": 930.0,
        "y": 884.0
      },
      "R": {
        "x": 187.0,
        "y": 712.0
      },
      "R death": {
        "x": 547.0,
        "y": 726.0
      },
      "R eq": {
        "x": 944.0,
        "y": 691.0
      },
      "R ode": {
        "x": 1084.0,
        "y": 727.0
      },
      "S": {
        "x": 182.0,
        "y": 204.0
      },
      "S eq": {
        "x": 889.0,
        "y": 15.0
      },
      "S ode": {
        "x": 1231.0,
        "y": 113.0
      },
      "S_death": {
        "x": 493.0,
        "y": -135.0
      },
      "Transmission": {
        "x": 516.0,
        "y": 966.0
      },
      "b": {
        "x": 669.0,
        "y": -82.0
      },
      "bd": {
        "x": 203.0,
        "y": 86.0
      },
      "be": {
        "x": 186.0,
        "y": 538.0
      },
      "c": {
        "x": 691.0,
        "y": 843.0
      },
      "g": {
        "x": 847.0,
        "y": 265.0
      },
      "infection": {
        "x": 562.0,
        "y": 181.0
      },
      "infection_free_pathogen": {
        "x": 530.0,
        "y": 484.0
      },
      "n": {
        "x": 205.0,
        "y": -42.0
      },
      "p": {
        "x": 225.0,
        "y": 1026.0
      },
      "recover": {
        "x": 1105.0,
        "y": 306.0
      }
    },
    "extension_files": [
    ]
  },
  "arguments": [
    {
      "name": "S_death",
      "operation": "*",
      "style": "Infixed",
      "composition": [
        {
          "name": "n",
          "contribution": "+"
        },
        {
          "name": "S",
          "contribution": "+"
        }
      ]
    },
    {
      "name": "infection",
      "operation": "*",
      "style": "Infixed",
      "composition": [
        {
          "name": "bd",
          "contribution": "+"
        },
        {
          "name": "S",
          "contribution": "+"
        },
        {
          "name": "I",
          "contribution": "+"
        }
      ]
    },
    {
      "name": "c",
      "value": 1.0
    },
    {
      "name": "I death",
      "operation": "*",
      "style": "Infixed",
      "composition": [
        {
          "name": "n",
          "contribution": "+"
        },
        {
          "name": "I",
          "contribution": "+"
        }
      ]
    },
    {
      "name": "bd",
      "value": 0.01
    },
    {
      "name": "E eq",
      "operation": "+",
      "style": "Infixed",
      "composition": [
        {
          "name": "Transmission",
          "contribution": "+"
        },
        {
          "name": "Pathogen death",
          "contribution": "-"
        }
      ]
    },
    {
      "name": "p",
      "value": 0.1
    },
    {
      "name": "Pathogen death",
      "operation": "*",
      "style": "Infixed",
      "composition": [
        {
          "name": "c",
          "contribution": "+"
        },
        {
          "name": "E",
          "contribution": "+"
        }
      ]
    },
    {
      "name": "S",
      "value": 1000.0
    },
    {
      "name": "R",
      "value": 0.0
    },
    {
      "name": "R death",
      "operation": "*",
      "style": "Infixed",
      "composition": [
        {
          "name": "n",
          "contribution": "+"
        },
        {
          "name": "R",
          "contribution": "+"
        }
      ]
    },
    {
      "name": "Transmission",
      "operation": "*",
      "style": "Infixed",
      "composition": [
        {
          "name": "p",
          "contribution": "+"
        },
        {
          "name": "I",
          "contribution": "+"
        }
      ]
    },
    {
      "name": "infection_free_pathogen",
      "operation": "*",
      "style": "Infixed",
      "composition": [
        {
          "name": "be",
          "contribution": "+"
        },
        {
          "name": "S",
          "contribution": "+"
        },
        {
          "name": "E",
          "contribution": "+"
        }
      ]
    },
    {
      "name": "E",
      "value": 0.0
    },
    {
      "name": "S eq",
      "operation": "+",
      "style": "Infixed",
      "composition": [
        {
          "name": "b",
          "contribution": "+"
        },
        {
          "name": "infection",
          "contribution": "-"
        },
        {
          "name": "infection_free_pathogen",
          "contribution": "-"
        },
        {
          "name": "S_death",
          "contribution": "-"
        }
      ]
    },
    {
      "name": "be",
      "value": 0.01
    },
    {
      "name": "g",
      "value": 6.0
    },
    {
      "name": "R eq",
      "operation": "+",
      "style": "Infixed",
      "composition": [
        {
          "name": "recover",
          "contribution": "+"
        },
        {
          "name": "R death",
          "contribution": "-"
        }
      ]
    },
    {
      "name": "n",
      "value": 0.1
    },
    {
      "name": "I",
      "value": 1.0
    },
    {
      "name": "b",
      "value": 100.0
    },
    {
      "name": "I eq",
      "operation": "+",
      "style": "Infixed",
      "composition": [
        {
          "name": "infection",
          "contribution": "+"
        },
        {
          "name": "infection_free_pathogen",
          "contribution": "+"
        },
        {
          "name": "recover",
          "contribution": "-"
        },
        {
          "name": "I death",
          "contribution": "-"
        }
      ]
    },
    {
      "name": "recover",
      "operation": "*",
      "style": "Infixed",
      "composition": [
        {
          "name": "g",
          "contribution": "+"
        },
        {
          "name": "I",
          "contribution": "+"
        }
      ]
    }
  ],
  "equations": [
    {
      "name": "S ode",
      "operates_on": "S",
      "argument": "S eq",
      "contribution": "+"
    },
    {
      "name": "E ode",
      "operates_on": "E",
      "argument": "E eq",
      "contribution": "+"
    },
    {
      "name": "I ode",
      "operates_on": "I",
      "argument": "I eq",
      "contribution": "+"
    },
    {
      "name": "R ode",
      "operates_on": "R",
      "argument": "R eq",
      "contribution": "+"
    }
  ]
}
\end{lstlisting}

\paragraph*{S2 Listing.}
\label{appendix:sir_code}

{\bf Python code generated for the Extended SIR model}

\begin{lstlisting}[language=Python, label=sir_code][H]
import argparse, contextlib, sys, os
import scipy
import numpy as np
np.seterr(divide="raise")

def initial_values() -> np.ndarray:
    E_0 = 0.0
    I_0 = 1.0
    R_0 = 0.0
    S_0 = 1000.0
    return np.array((
        E_0,
        I_0,
        R_0,
        S_0,
        ))

def constants() -> list:
    b = 100.0
    bd = 0.01
    be = 0.01
    c = 1.0
    g = 6.0
    n = 0.1
    p = 0.1
    return [
        b,
        bd,
        be,
        c,
        g,
        n,
        p,
        ]

def constants_with_names() -> list:
    constants_list = [
        ("b", 100.0),
        ("bd", 0.01),
        ("be", 0.01),
        ("c", 1.0),
        ("g", 6.0),
        ("n", 0.1),
        ("p", 0.1),
        ]
    return constants_list

def variable_names() -> list[str]:
    return [
        "E",
        "I",
        "R",
        "S",
        ]

def system(t: np.float64, y: np.ndarray, *constants) -> np.ndarray:
    # populations
    E,I,R,S, = y
    # constants
    b,bd,be,c,g,n,p, = constants
    
    dE_dt = (p*I )+- (c*E ) 
    dI_dt = (bd*S*I )+(be*S*E )+- (g*I )+- (n*I ) 
    dR_dt = (g*I )+- (n*R ) 
    dS_dt = b+- (bd*S*I )+- (be*S*E )+- (n*S ) 

    return np.array([dE_dt,dI_dt,dR_dt,dS_dt])

# includes! "ode-support.py"

def simulation_output_to_csv(sim_steps, simulation_output, write_to):
    if not simulation_output.success:
        print(simulation_output.message)
        return

    populatio_values_per_dt = simulation_output.y.T

    write_to.write(f"t,{','.join(variable_names())}\n")

    for dt, y in zip(sim_steps, populatio_values_per_dt):
        write_to.write(f"{dt},")
        write_to.write(",".join(f"{val:.4f}" for val in y))
        write_to.write("\n")

COLORS = [
    'tab:blue',
    'tab:orange',
    'tab:green',
    'tab:red',
    'tab:purple',
    'tab:brown',
    'tab:pink',
    'tab:gray',
    'tab:olive',
    'tab:cyan',
]

def plot_simulation(sim_steps, simulation_output, filename, x_label="time (days)", y_label="conc/ml"):
    import matplotlib.pyplot as plt
    from matplotlib.backends.backend_pdf import PdfPages

    with PdfPages(filename) as pdf:
        # All
        all_fig, all_ax = plt.subplots()
        all_fig.set_size_inches(8, 6)
        all_ax.set(title="", xlabel=x_label, ylabel=y_label)

        # Individually
        for i, (variable_name, variable_line_data) in enumerate(zip(variable_names(), simulation_output.y)):
            fig, ax = plt.subplots()
            fig.set_size_inches(8, 6)
            ax.set(
                title=variable_name,
                xlabel=x_label, 
                ylabel=y_label, 
            )            
            ax.plot(simulation_output.t, variable_line_data, color=COLORS[i % len(COLORS)])
            all_ax.plot(simulation_output.t, variable_line_data)

            pdf.savefig(fig)
        all_ax.legend(variable_names(),loc="best")
        pdf.savefig(all_fig)


def file_or_stdout(filename: str | None):
    if filename:
        return open(filename, 'w')
    else:
        return sys.stdout

def update_constants_with_params(constants, params):
    updated_constants = constants.copy()

    constant_names = [constant[0] for constant in constants]

    for name, value in params.items():
        for idx, (const_name, const_value) in enumerate(updated_constants):
            if const_name == name:
                updated_constants[idx] = (const_name, value)

    return updated_constants


def simulate(filename, st=0, tf=50, dt=0.1, plot=False, x_label="time (days)", y_label="conc/ml", params={}):
    sim_steps = np.arange(st, tf + dt, dt)

    constants_values = [value for _, value in update_constants_with_params(constants_with_names(), params)]

    simulation_output = scipy.integrate.solve_ivp(
        fun=system,
        t_span=(st, tf + dt * 2),
        y0=initial_values(),
        args=tuple(constants_values),
        t_eval=sim_steps,
    )

    if plot:
        plot_simulation(sim_steps, simulation_output, filename, x_label, y_label)
    else:
        with file_or_stdout(filename) as f:
            simulation_output_to_csv(sim_steps, simulation_output, f)

if __name__ == "__main__":
    parser = argparse.ArgumentParser()
    parser.add_argument("--st", type=float, default=0)
    parser.add_argument("--tf", type=float, default=50)
    parser.add_argument("--dt", type=float, default=0.01)
    parser.add_argument("-o", "--output", default=None)
    parser.add_argument("--csv", action=argparse.BooleanOptionalAction)
    parser.add_argument("--xlabel", type=str, default="time (days)")
    parser.add_argument("--ylabel", type=str, default="conc/ml")
    parser.add_argument("--params", type=str, default="")

    args = parser.parse_args()

    if args.params:
        params = {k: float(v) for k, v in (param.split('=') for param in args.params.split())}
    else:
        params = {}

    simulate(
        args.output,
        plot=not args.csv,
        st=args.st,
        tf=args.tf,
        dt=args.dt,
        x_label=args.xlabel,
        y_label=args.ylabel,
        params=params
    )
\end{lstlisting}

\end{document}
